# Supplementary material for: Merit and placement in the American faculty hierarchy: Cumulative advantage in archaeology
Source: PLoS One. 2022 Jan 31;17(1):e0259038. doi: 10.1371/journal.pone.0259038 (PMC8803199; doi:10.1371/journal.pone.0259038)
Supplement: S1 Table — (XLSX) [file pone.0259038.s003.xlsx]

## Sheet: Sheet1
Supplemental Table S1. Dataset and variables recorded. Table includes all 873 individuals identified as full-time faculty in archaeology in anthropology (or combined) departments in US universities. Data recorded only for individuals in the 15% random sample. Most bibliometric measures are defined in the text; bibliometric indexing conducted in Spring semester 2017.
index #	University	Name	prof rank1	there in 97?2	prec_arts3	prec_chaps4	prec_books5	prec_h	prec_g	prec_hIann	h	g	hc	hI_ind	hI_norm	AWCR	AW	e	hm	hI_ann	PhD instn	PhD yr	cohort6	affil_prog7	affil_prg28	NRC rank	NRC rank259	NRC rank5010	NRC rankR11	NRC rankR5012	NRC rankR2513	Leiden rank	h_resgate14
1	Akron			0
2	Akron		3	0	7	1	0	6	8	0.2	29	52	14	18.7	26	188.4	13.7	39.6	27	0.76	Mich	1986	40	1	1							179	25
3	Alabama			0
4	Alabama		3	0	7	0	0	5	9	0.1	13	33	10	6.8	11	68.6	8.3	29.3	9.4	0.38	CUNY	1991	30	3	3							89
5	Alabama			1
6	Alabama			0
7	Alabama			0
8	Alabama			0
9	Ala Birmingham			0
10	Ala Birmingham			0
11	AkAnchor			0
12	AkAnchor			0
13	AkAnchor		1	0	1	1	0	1	2	0.1	1	2	1	0.5	1	2.6	1.6	3.5	0.5	0.2	Brown	2008	10	1	1
14	AkAnchor			1
15	AkFairb			0
16	AkFairb			0
17	AkFairb		1	0	11	2	0	6	10	0.4	6	10	5	1.4	3	24.8	5	7.5	1.9	0.38	Ariz	2013	10	3	3	50	3	3	74.5	3	4	195
18	SUNY Alb		3	1	9	6	1	10	16	0.4	13	19	10	4.7	9	77.4	8.8	11.5	9.1	0.5	Texas	2003	20	3	3	67	4	3	65	3	4	94	9
19	SUNY Alb			0
20	SUNY Alb			0
21	SUNY Alb			0
22	SUNY Alb			0
23	American			1
24	American		3	0	0	1	0	1	1	0	13	31	9	6.8	12	85	9.2	25.2	11.3	0.5	Bryn Mawr	1993	30	3	3	74	4	3	79.5	3	4		13
25	Smith		1	0	1	1	0	1	2	0.1	5	10	4	3	4	14.4	3.8	7.3	3.9	0.25	UCSB	2005	20	1	1
26	AppalSt			0
27	AppalSt			1
28	AppalSt			1
29	AppalSt			0
30	Arizona		1	0	1	0	0	0	0	0	12	24	6	6.9	10	30.5	5.5	19.5	9.6	0.23	Colo	1975	40	3	3	14	1	1	6	1	1	43
31	Arizona		2	0	6	0	1	6	8	0.2	12	21	8	6.6	10	38.8	6.2	16	9.4	0.48	Cambridge	1999	20	3	3	14	1	1	6	1	1	43	8
32	Arizona			0
33	Arizona			0
34	Arizona			0
35	Arizona			0
36	Arizona			1
37	Arizona			1
38	Arizona			1
39	Arizona			1
40	Arizona			0
41	Arizona			0
42	Arizona			0
43	Ariz St			0
44	Ariz St			1
45	Ariz St			0
46	Ariz St			0	1	0	0	0	0	0	10	20	5	5.6	10	23.4	4.8	15.2	8.9	0.29	Paris 1	1987	30	3	3	54	3	3	42.5	3	3	17
47	Ariz St			1
48	Ariz St			1
49	Ariz St			0
50	Ariz St			0
51	Ariz St			0
52	Ariz St			0
53	Ariz St			1
54	Ariz St			1
55	Ariz St			0
56	Ariz St			0
57	Ariz St			1
58	Ariz St			0
59	Ariz St			0
60	Ariz St			0
61	Ariz St			0
62	Arkansas		3	1	3	0	0	3	3	0.1	12	25	6	5	10	39.9	6.3	19.6	9.2	0.22	Colo	1975	40	3	3
63	Arkansas		3	0	4	1	0	5	6	0.1	27	47	12	19.2	25	129.2	11.4	34.2	25.3	0.66	UCSB	1983	40	3	3
64	Arkansas			0
65	Arkansas			0
66	Ark LR
67	Ark PB
68	Ark J
69	Auburn			0
70	Ball St			0
71	Ball St		2	0	2	0	0	1	1	0.1	3	3	2	2.3	2	2	1.4	0	2.5	0.17	WSU	2009	10	2	1								2
72	Baylor			0
73	Baylor			0																	lecturer; excl
74	Beloit			0
75	SUNY Bing			0
76	SUNY Bing			1
77	SUNY Bing			0
78	SUNY Bing		3	1	10	2	1	7	13	0.2	30	56	13	15.9	23	204.1	14.3	44.3	22.9	0.61	Ariz	1982	40	3	3	47	3	3	44	3	3	153	16
79	SUNY Bing			0
80	SUNY Bing			0
81	SUNY Bing			0
82	Bloomsburg			1
83	Boise			0
84	Boise			1
85	Boise			0
86	Boston			1
87	Boston			1
88	Boston			0
89	Boston			1
90	Boston			0
91	Boston			1
92	Bowdoin			1
93	Bowdoin			0
94	Brandeis			0
95	Brandeis			0
96	Bridgewater
97	BYU			0
98	BYU			1
99	BYU			1
100	Brown			0
101	Brown			0
102	Brown			1
103	Brown			0
104	Brown			0
105	BrynMawr			0
106	UCBerk			0
107	UCBerk			1
108	UCBerk			1
109	UCBerk		3	1	5	0	0	5	5	0.1	22	48	12	10.8	16	153.8	12.4	39.4	15.7	0.42	ASU	1981	40	3	3	7	1	1	5.5	1	1	11
110	UCBerk			0
111	UCBerk			0
112	UCBerk		3	1	6	0	0	4	6	0.2	16	32	10	10.7	15	73.5	8.6	25.2	14.2	0.65	UCLA	1994	30	3	3	7	1	1	5.5	1	1	11
113	UCDavis			0
114	UCDavis			0
115	UCDavis		2	0	6	0	0	4	6	0.3	27	44	20	7.8	18	346.8	18.6	33.4	14.2	1.06	Stanford	2002	20	3	3	20	1	1	29.5	1	2	41	26
116	UCDavis			0
117	UCLA			0
118	UCLA			1
119	UCLA			0
120	UCLA			1
121	UCLA			0
122	UCLA			0
123	UCLA		3	0	3	3	0	3	6	0.1	14	26	10	9.3	13	92.6	9.6	19.7	12.6	0.54	Mich	1997	20	3	3	17	1	1	9.5	1	1	7	11
124	UCLA			0
125	UCMerced
126	UCMerced
127	UCMerced
128	UCRiverside			0
129	UCRiverside		1	0	2	1	1	1	2	0.2	1	2	2	0.5	1	1.5	1.2	1.4	0.8	0.2	Ariz	2014	10	3	3	49	3	3	57.5	3	3	133
130	UCSD			1
131	UCSD			0
132	UCSD		2	0	0	1	0	0	0	0	12	26	9	6.3	10	49.8	7.1	22.6	8.8	0.36	Chi	1989	30	3	3	45	3	3	44.5	3	3	35
133	UCSD			1
134	UCSD			0
135	UCSB			0
136	UCSB			0
137	UCSB		3	0	2	1	1	4	4	0.2	10	20	5	5.9	9	31.4	5.6	17.5	8.6	0.35	UCLA	1993	30	3	3	23	1	1	28.5	1	2	70
138	UCSB			0
139	UCSB			0
140	UCSC			0
141	UCSC			0
142	UCSC			1
143	UCSC			0
144	UCSC			0
145	CalPolyP			0
146	CalPolyP			0
147	CSU Chico			0
148	CSU Chico			0
149	CSU Chico			0
150	CSU DH			0
151	CSU DH			1
152	CSU Fre			0
153	CSU Fre			0
154	CSU Fre		3	1	2	0	0	2	2	0.1	3	5	3	1.1	3	8.6	2.9	15.8	1.7	0.09	SUNY Bing	1988	30	1	1
155	CSU Full			0
156	CSU Full			0
157	CSU Full			0
158	CSU Full			0
159	CSU LB			0
160	CSU LA			0
161	CSU LA			0
162	CSU No			0
163	CSU No			0
164	CSU No			0
165	CSU No			0
166	Sac St			1
167	Sac St			0
168	Sac St			0
169	Sac St			0
170	Sac St			0
171	Sac St		3	0	1	0	0	0	0	0	9	15	7	3.9	6	35.6	6	16.4	6.2	0.29	Utah	1996	30	2	1								8
172	CSU San Bern			1
173	CSU San Bern			0
174	CSU San Bern			0
175	CSU San Bern			1
176	CSU Stan			0
177	CSU Stan			0
178	Case			1
179	Catholic			1
180	Cent Conn			1
181	Cent Conn			1
182	Cent. FL		2	0	0	2	0	2	3	0.2	7	13	6	3.8	5	25.2	5	10.1	5.1	0.42	Colo	2005	20	2	1							99	7
183	Cent. FL		1	0	2	1	0	2	3	0.1	4	8	3	1.3	4	7.6	2.8	7	3	0.27	SUNY Buff	2004	20	2	1							99
184	Cent. FL			0
185	Cent. FL			0
186	Cent. FL			0
187	Cent. FL		2	0	2	0	0	2	2	0.1	10	15	7	5.3	9	30.6	5.5	10.9	8.9	0.53	Penn	1999	20	2	1							99	8
188	Cent Mich			1
189	Cent Mich			0
190	Cent Mich			0
191	CentMissouri		2		2	0	0	1	2	0	1	2	0	1	1	0.2	0.4	2	1	0.04	Missouri	1991	30	1	1
192	Cent Wash			0
193	Cent Wash			0
194	CollChas		2	1	0	0	0	0	0	0	1	1	0	1	1	0.2	0.5	1.4	1	0.04	Missouri	1986	40	1	1								1
195	CollChas			0
196	Chicago			1
197	Chicago			1
198	Chicago			1
199	Chicago			0
200	Chicago			0
201	Cleveland St			1
202	Cincinnati			0
203	Cincinnati			0
204	Cincinnati			1
205	Cincinnati			1
206	Cincinnati			0
207	CUNY			0
208	CUNY			0
209	CUNY			1
210	CUNY			1
211	CUNY			0
212	CUNY			0
213	CUNY			1
214	CUNY			0
215	CUNY			0
216	CUNY			0
217	Clarion
218	Clemson
219	Colgate			1
220	Colgate			1
221	UC Boulder			1
222	UC Boulder			1
223	UC Boulder			0
224	UC Boulder			0
225	UC Boulder			0
226	UC Denver		2	0	1	1	0	2	3	0.1	10	15	5	6.3	8	19.9	4.5	10.7	8.3	0.35	Vanderbilt	1996	30	2	1							113	8
227	UC Denver			0
228	UC Denver			1
229	Colo Coll
230	Colo St			0
231	Colo St			0
232	Colo St			0
233	Columbia			0
234	Columbia			1
235	UConn			0
236	UConn			0
237	UConn		3	0	4	0	0	2	4	0.1	20	43	14	8.9	20	245.8	15.7	57.5	13.5	0.61	Illinois	1986	40	3	3	37	2	1	47.5	3	3	45	17
238	UConn			1
239	UConn			0
240	Cornell			0
241	Cornell			1
242	Cornell		2	0	3	0	0	2	3	0.1	6	12	4	4.5	6	19.1	4.4	10.6	5.7	0.4	Columbia	2002	20	3	3	34	2	1	38.5	1	2	29
243	Cornell			0
244	Cornell			1
245	Dartmouth			0
246	Dartmouth		3	1	3	0	0	1	3	0	18	31	9	6.9	13	73.2	8.6	22.1	10	0.37	Penn St	1980	40	1	1							118	5
247	Davidson			1
248	Delaware			1
249	Delaware			1
250	Delaware			0
251	Delaware			1
252	Delaware			1
253	Denver		2	0	1	0	0	1	1	0.1	5	8	4	3.1	4	8.4	2.9	6.2	4.5	0.25	UCBerk	2003	20	2	1
254	Denver			0
255	Denver			1
256	DePaul		2		3	0	0	2	3	0.1	6	20	5	6	6	52.5	7.2	19.2	6	0.38	Mich	2000	20	1	1
257	DePaul
258	DePaul
259	Dickinson
260	Drew			1
261	East Carolina			1
262	East Carolina		3	1	3	1	0	4	5	0.1	8	14	4	6.4	8	11.7	3.4	10.1	7	0.24	Florida	1987	30	2	1							161
263	East Carolina			0
264	East Carolina			0
265	East Carolina			0
266	ETenn		3	0	5	1	0	5	6	0.2	7	10	3	3.3	6	10.3	3.2	6.6	5.7	0.32	Tenn	2002	20	1	1
267	EMich		3	0	5	0	0	4	5	0.2	5	8	3	3.6	5	9.9	3.1	6	4.4	0.29	Florida	2003	20	1	1
268	ENMU		3	1	1	0	0	1	1	0.1	6	10	5	1.8	4	18.1	4.3	9.6	3.5	0.25	ASU	1999	20	2	1
269	Elon
270	Emory
271	Florida			1
272	Florida			0
273	Florida		3	0	1	0	0	1	1	0	11	24	7	4.5	9	56.5	7.5	20.7	8.4	0.43	Florida	1993	30	3	3	57	3	3	40.5	1	2	33	10
274	Florida			0
275	Florida			0
276	Florida		2	0	0	3	1	3	4	0.1	10	20	6	4.8	9	32.9	5.7	16.5	7.9	0.35	Pitt	1993	30	3	3	57	3	3	40.5	1	2	33
277	Florida			0
278	Florida			1
279	FL Atl			0
280	FL Atl			0
281	FL State			0
282	FL State			0
283	Fordham			1
284	FtLewis			0
285	Franklin&Mar.			0
286	Franklin&Mar.			0
287	Franklin Pierce			0
288	GeoMason
289	GeoWash
290	GeoWash			0
291	GeoWash			1
292	Georgia			0
293	Georgia			0
294	Georgia			1
295	Georgia			0
296	Georgia			1
297	Georgia			0
298	Georgia St			0
299	Georgia St		1	0	3	2	0	3	5	0.3	3	5	2	0.9	2	5.8	2.4	4.6	1.6	0.25	UIC	2011	10	2	1							59
300	Gettysburg			0
301	Grand Val St			0
302	Grand Val St			1
303	Grand Val St			0
304	Grinnell			1
305	Grinnell			1
306	Hamilton			0
307	Hamilton			1
308	Hamline			0
309	Hamline			1
310	Hampshire
311	Hartwick			1
312	Harvard			1
313	Harvard			0
314	Harvard			0
315	Harvard			0
316	Hawaii			0
317	Hawaii			0
318	Hawaii			1
319	Hawaii			1
320	HI Hilo
321	HI WOahu			0
322	Hobart & WS		2	1	1	0	0	1	1	0	3	6	1	3	3	1.2	1.1	5.2	3	0.08	Penn	1980	40	1	1
323	Hofstra
324	Houston			0
325	Houston			1
326	Houston			1
327	Howard			0
328	Humboldt
329	Idaho			0
330	Idaho			0
331	Idaho			1
332	Idaho St			0
333	Idaho St			0
334	Ill St			0
335	Ill St			0
336	Ill St		3	1	12	1	1	11	14	0.3	22	49	12	9.3	16	132.6	11.5	42.2	12.4	0.53	Arizona	1990	30	2	1								20
337	Illinois		3	1	8	1	0	8	9	0.2	50	108	29	18.3	34	669.2	25.9	92.4	29.6	0.92	UC Berk	1984	40	3	3	22	1	1	25	1	2	23
338	Illinois			0
339	Illinois			0
340	Illinois			0
341	Illinois			0
342	Ill Chi		3	1	4	0	0	3	4	0.1	18	32	11	8.5	12	98.6	9.9	26.3	11.8	0.4	Chi	1990	30	3	3	65	4	3	68	3	4	51
343	Ill Chi		1	0	0	2	0	2	2	0.1	5	7	2	2.5	4	4.8	2.2	9.6	3.3	0.14	UMass	1990	30	3	3	65	4	3	68	3	4	51
344	Ill Chi			0
345	Ill Chi			0
346	Ill Chi			0
347	Ill Chi			0
348	Ill Chi			0
349	Indiana St			1
350	Indiana			1
351	Indiana			0
352	Indiana			0
353	Indiana		2	0	4	4	0	7	9	0.4	9	19	6	5.1	7	35.5	5.9	16.3	6.8	0.47	Illinois	2006	20	3	3	35	2	1	22.5	1	1	27	7
354	Indiana			0
355	Indiana			0
356	Ind Indianapoli			0
357	Ind Indianapoli			0
358	Ind Indianapoli			0
359	Ind U PA		3	1	0	0	0	0	0	0	1	2	0	0.3	1	0.3	0.5	1.7	0.6	0.03	Missouri	1985	40	2	1
360	Ind U PA		1	0	1	0	0	1	1	0.1	1	1	0	0.5	1	0.2	0.4	1.4	0.5	0.06	Delaware	2000	20	2	1
361	Ind U PA			0
362	Ind U PA			0
363	Ind U PA			0
364	Ind U PA			1
365	Indianapolis			0
366	Iowa			0
367	Iowa			1
368	Iowa			0
369	Iowa		3	0	1	1	0	2	2	0.1	12	21	8	8.9	10	44.8	6.7	16.5	11.1	0.4	Yale	1991	30	3	3	75	4	3	68	3	4	44	8
370	Iowa St			0
371	Ithaca			1
372	James Madison U			0
373	James Madison U			0
374	James Madison U			0
375	Kansas			1
376	Kansas			1
377	Kansas			0
378	Kansas			0
379	Kansas St			0
380	Kansas St			0
381	Kent St			0
382	Kent St			0
383	Kentucky			0
384	Kentucky			0
385	Kentucky			1
386	Kentucky			1
387	Kenyon			0
388	Kenyon		1	0	0	2	0	1	1	0.3	1	1	1	1	1	0.5	0.7	1	1	0.25	UNC	2015	10	1	1
389	Kenyon			1
390	Lawrence			1
391	Lehigh			1
392	Lehigh		3	0	1	1	0	2	2	0.1	7	14	4	3.8	5	11.2	3.4	11.5	4.7	0.26	Illinois	1997	20	1	1							168
393	Longwood			0
394	Longwood			1
395	LSU		2	0	6	0	0	2	5	0.2	7	10	6	4.1	5	20.9	4.6	5.9	5.1	0.38	E Anglia	2007	10	3	3							102
396	LSU			1
397	LSU			0
398	La Lafayette
399	Louisville			0
400	Louisville		1	0	1	0	0	1	1	0.3	1	1	1	0.3	1	0.5	0.7	1	0.3	0.13	UC Berk	2011	10	2	1							124
401	Louisville		2	0	6	1	0	7	7	0.4	15	29	12	5.4	10	93.6	9.7	23.8	8.4	0.59	Wisc	2003	20	2	1							124	13
402	Loyola Chi			1
403	Loyola Chi			1
404	Luther			0
405	Lycoming
406	Maine			0
407	Maine			1
408	Marquette
409	Maryland			1
410	Maryland			0
411	Maryland			1
412	Maryland			0
413	Mass			0
414	Mass		2	0	0	0	0	0	0	0	3	7	1	3	3	8.8	3	6.6	3	0.27	Texas	2004	20	3	3	32	2	1	47.5	3	3	74
415	Mass			0
416	Mass Boston		3	0	5	2	0	4	7	0.2	16	35	14	9	15	142.4	11.9	29	14.9	0.71	UC Berk	2000	20	2	1
417	Mass Boston			0
418	Mass Boston			0
419	Mass Boston		1	0	2	0	0	0	0	0	0	0	0	0	0	0	0	0	0	0	Texas	2014	10	2	1
420	Mass Boston		3	1	8	5	0	9	13	0.2	17	34	9	8.5	16	83.2	9.1	27.2	14	0.47	Brown	1987	30	2	1
421	Mass Boston			0
422	MIT			1
423	MIT			1
424	Memphis			0
425	Mercyhurst			1
426	Mercyhurst			0
427	Metropolitan
428	Metropolitan
429	MiamiOh			0
430	Mich			0
431	Mich			1
432	Mich		1	0	5	2	0	2	5	0.2	5	16	5	1.4	3	317.3	17.8	24.9	2	0.33	UC Davis	2012	10	3	3	6	1	1	3.5	1	1	3	3
433	Mich			1
434	Mich		3	1	1	1	0	2	2	0.1	10	20	6	6.1	10	50.5	7.1	16.8	8.3	0.26	Cambridge	1978	40	3	3	6	1	1	3.5	1	1	3	8
435	Mich			1
436	Mich			0
437	Mich			1
438	UM Flint
439	Mich St			1
440	Mich St		3	1	2	0	0	2	2	0.1	16	22	9	5.7	9	63.5	8	12.7	9.8	0.21	Mich St	1973	40	3	3	25	2	1	48.5	3	3	19	13
441	Mich St			0
442	Mich St			0
443	Mich St		1	0	3	0	3	3	5	0.2	4	9	3	1.6	4	12.5	3.5	7.6	3.1	0.27	Indiana	2006	20	3	3	25	2	1	48.5	3	3	19
444	Mich Tech			1
445	Mich Tech			0
446	Mich Tech			0
447	Mich Tech			0
448	Middle TN
449	Middle TN
450	Middle TN
451	Middlebury
452	Millsaps			0
453	Millsaps		3	1	1	0	0	1	1	0	8	18	5	3.2	7	20.5	4.5	15.9	4.9	0.21	Tulane	1986	40	1	1								4
454	Millersville			0
455	Minn Dul
456	Minn		1	0	2	0	0	2	2	0.2	5	8	5	2.5	5	17.7	4.2	5.9	4.2	0.45	UC Berk	2008	10	3	3	78	4	3	76.5	3	4	10
457	Minn		1	0	0	0	0	0	0	0	6	14	7	2.3	6	54.2	7.4	17.8	4.2	0.55	Penn	2000	20	3	3	78	4	3	76.5	3	4	10	6
458	Minn			0
459	Minn			1
460	Minn Mankato
461	Minn Mankato
462	Mississippi		2	0	1	0	1	2	2	0.1	3	6	2	1.3	2	4.8	2.2	5.3	2.2	0.15	UNC	2005	20	2	1							167
463	Mississippi			0
464	Mississippi			0
465	Mississippi			0
466	Mississippi			0
467	Miss St			0
468	Miss St			0
469	Miss St			0
470	Miss St			0
471	Missouri			1
472	Missouri			0
473	Missouri			0
474	Miss St L			0
475	Missouri St			0
476	Missouri St			0
477	Monmouth			0
478	Monmouth			0
479	Monmouth			0
480	Montana		3	0	1	0	0	1	1	0.1	5	10	4	1.8	3	13.4	3.7	7.6	3.8	0.19	UNR	2002	20	3	3
481	Montana			1
482	Montana			0
483	Montana			1
484	Mont St			0
485	Mont St			1
486	Montclair			0
487	Montclair			0
488	Murray St
489	Murray St
490	Nebraska			0
491	Nebraska			0
492	Nebraska			0
493	Nebraska			1
494	UNLV			0
495	UNLV			0
496	UNLV			0
497	UNLV			0
498	UNLV			0
499	UNLV			1
500	Nev Reno			0
501	Nev Reno		1	0	8	4	1	5	14	0.5	5	14	7	1.3	3	61.1	7.8	14.5	2.8	0.5	Penn St	2015	10	3	3	79	4	3	75.5	3	4	166
502	Nev Reno		2	0	1	0	0	1	1	0.1	10	19	10	2.9	6	69.9	8.4	15.2	6.1	0.67	UCDavis	2006	20	3	3	79	4	3	75.5	3	4	166	10
503	Nev Reno			0
504	New Coll FL			1
505	New Coll FL		3	0	1	0	0	1	1	0.1	10	20	6	6.7	9	35	5.9	16.5	7.5	0.41	UMass	1996	30	1	1
506	New Hampshire			0
507	New Hampshire		2	0	2	5	0	3	5	0.2	5	8	4	3.1	4	17.7	4.2	5.7	3.8	0.31	Boston	2007	10	1	1							148	3
508	New Orleans			0
509	New Mexico			1
510	New Mexico			1
511	New Mexico			0
512	New Mexico			0
513	New Mexico			0
514	New Mexico			0
515	New Mexico			0
516	New Mexico			1
517	New Mex St			1
518	New Mex St			0
519	New Mex St			0
520	New Mex St			1	1	1	1	3	3	0.1	13	28	9	7.7	11	58.1	7.6	23.9	9.5	0.46	Ariz	1995	30	2	1							181
521	New York U		2	1	3	1	0	2	4	0.1	13	26	8	6.5	12	45.3	6.7	19.9	11.8	0.33	Penn	1982	40	3	3	16	1	1	15.5	1	1	5	7
522	New York U			0
523	New York U			1
524	New York U			1
525	North Carolina			0
526	North Carolina			0
527	North Carolina			0
528	North Carolina			0
529	North Carolina			1
530	North Carolina		3	1	2	1	0	3	3	0.1	9	28	6	4.8	8	57	7.6	24.6	7.5	0.2	Mich	1980	40	3	3	39	3	3	42	3	3	20	8
531	North Carolina			0
532	N Car Charlotte			0
533	N Car Charlotte			1
534	N Car Charlotte			0
535	N Car Greensboro			0
536	N Car Greensboro			0
537	N Car Greensboro			0
538	N Car Wilmington			0
539	N Car Wilmington			0
540	N Car St			0
541	NDakota			1
542	NDakota		2	0	0	0	0	0	0	0	4	5	3	4	4	7.7	2.8	4.5	4	0.5	Wash	2002	20	1	1								5
543	N Dak St			1
544	N Dak St		1	0	7	3	0	4	6	0.7	4	6	5	4	4	9.2	3	3.9	4	0.67	Toronto	2014	10	2	1							165	2
534	N Dak St		1	0	2	1	0	1	2	0.3	1	1	1	0.5	1	1.5	1.2	1.4	0.5	0.33	Penn	2013	10	2	1							165
546	N Florida
547	N Florida
548	N Texas		3		1	0	1	1	1	0	18	27	8	6.2	11	53.6	7.3	19.2	11.6	0.28	SMU	1980	40	1	1							106
549	N Texas
550	NE Ill U			0
551	N Ariz			0
552	N Ariz			0
553	N Ariz			1
554	N Ariz			0
555	N Ariz			1
556	N Ariz			0
557	U N Colo			0
558	N Ill		1	0	9	0	0	6	9	0.6	6	9	6	1.5	4	27.1	5.2	7.4	1.7	0.57	Maine	2012	10	2	1								9
559	N Iowa			0
560	N Ky			0
561	N Ky		2	0	2	0	0	1	1	0.1	2	3	1	0.7	1	1.1	1	2.8	0.8	0.07	SUNY Buff	2002	20	1	1
563	Northwestern			0
563	Northwestern			0
564	Northwestern			0
565	Notre Dame		2	0	3	1	0	4	4	0.1	11	21	7	6.1	9	40.3	6.4	16.5	9.2	0.39	Harvard	1997	20	3	3							79
566	Notre Dame			0
567	Notre Dame			0
568	Notre Dame			1
569	Oakland			0
570	Oberlin			0
571	Ohio St			0
572	Ohio St			1
573	Ohio St			0
574	Ohio St			0
575	Ohio St		3	1	3	0	0	3	3	0.1	19	29	8	8.6	14	67.2	8.2	17.9	14.4	0.38	Wisc	1984	40	3	3	61	4	3	47.5	3	3	18	14
576	Ohio St Newarkj
577	Ohio U			0
578	Ohio U			0
579	Oklahoma			0
580	Oklahoma			0
581	Oklahoma			0
582	Oklahoma			1
583	Oklahoma		3	0	2	0	0	2	2	0.1	6	11	4	2.1	4	21.2	4.6	8.4	3.9	0.21	Ariz	1999	20	3	3	63	4	3	70	3	4	88	8
584	Oklahoma			0
585	Oklahoma			0
586	Oregon			1
587	Oregon			0
588	Oregon			0
589	Oregon			1
590	Oregon St			1
591	Oregon St			0
592	Oregon St			0
593	Pac Luth		2	0	0	0	0	0	0	0	3	5	2	1.5	2	2.6	1.6	4.7	1.8	0.13	Penn St	1999	20	1	1
594	Pac Luth			1
595	Penn			1
596	Penn			1
597	Penn		1	0	6	1	0	4	5	0.3	3	4	4	1.5	2	9.1	3	3	2.5	0.33	UNC	2014	10	3	3	27	2	1	14	1	1	8	3
598	Penn			0
599	Penn			0
600	Penn			1
601	Penn St		3	1	0	0	0	0	0	0	20	36	9	9.8	16	88.1	9.4	27.2	16.2	0.4	UWM	1974	40	3	3	2	1	1	12	1	1	6
602	Penn St		3	0	14	0	0	10	14	0.4	36	65	26	9.7	18	613.6	24.8	47.6	18.9	0.82	UCSB?	1998	20	3	3	2	1	1	12	1	1	6
603	Penn St			0
604	Penn St		3	1	2	3	3	6	9	0.2	25	56	14	11.1	21	190.9	13.8	47.3	18.1	0.57	Northwester	1982	40	3	3	2	1	1	12	1	1	6	24
605	Penn St			0
606	Pitt			0
607	Pitt		1	0	27	0	0	12	32	0.8	16	37	16	3.7	11	249.1	15.8	32.1	6.2	0.92	UC Davis	2009	10	3	3	59	4	3	29	1	2	31	16
608	Pitt			1
609	Pitt		2	1	1	0	0	1	1	0	7	13	2	7	7	11.2	3.3	11.6	7	0.23	Mich	1985	40	3	3	59	4	3	29	1	2	31
610	Pitt			1
611	Pitt		2	0	2	1	1	2	4	0.1	8	19	6	3.8	8	59.8	7.7	16.5	5.4	0.47	Cambr	2003	20	3	3	59	4	3	29	1	2	31	8
612	Pitzer		3	1	2	0	0	2	2	0	3	10	2	2	4	5.6	2.4	14.1	3.2	0.08	UCB	1969	40	1	1
613	PlymouthSt			0
614	Portland St			0
615	Portland St			1
616	Portland St			0
617	PuertoRico			1
618	Purdue		3	1	0	1	1	2	2	0	22	55	10	11	17	150.1	12.3	47.9	16	0.37	Mich	1970	40	3	3							40
619	Purdue			0
620	Purdue		2	0	3	0	0	2	3	0.2	3	6	2	1.5	3	5.6	2.4	5.9	2.3	0.27	Alberta	2007	10	3	3							40
621	Purdue			0
622	Purdue			0
623	Radford			0
624	U Rhode Island			0
625	Rhode Island C			0
626	Rhode Island C			1
627	Rice		2	0	4	2	0	5	6	0.2	15	23	13	8.5	12	112.9	10.6	14.6	11.7	0.67	UVA	2003	20	3	3	60	4	3	40.5	1	2	154	13
628	Rice			1
629	Rollins			0
630	Rutgers			0
631	Rutgers			1
632	St Marys
633	USan Diego			0
634	San Diego St			1
635	San Diego St			0
636	San Diego St			0
637	San Diego St			0
638	San Jose St			0
639	San Jose St		1	0	1	0	0	1	1	0.1	1	2	1	0.5	1	0.6	0.8	2	0.5	0.13	UCSC	2009	10	2	1
640	Santa Clara			0																													16
641	Santa Clara		1	0	8	1	0	3	6	0.3	8	11	9	3.1	5	44.5	6.7	6.4	5.8	0.42	UCB	2009	10	1	1								6
642	Sewanee
643	Shippensburg			1
644	Skidmore			0
645	Smith
646	Sonoma St			1
647	Sonoma St			1
648	Sonoma St			0
649	S Ala			0
650	S Ala		3	1	2	1	1	3	4	0.1	11	27	5	7.6	10	43.6	6.6	23.7	9.6	0.26	UNC	1982	40	1	1								6
651	S Carolina			1
652	S Carolina			0
653	S Carolina			1
654	S Carolina			0
655	S Dakota			0
656	S Dakota			0
657	S Florida			0
658	S Florida			0
659	S Conn St
660	S Ill			0
661	S Ill			1
662	S Ill			0
663	S Ill			0
664	S Ill Edwardsville			0
665	S Maine			1
666	SMU			1
667	SMU			0
668	SMU			0
669	SMU			0
670	SMU			1
671	SMU			0
672	S Miss			1
673	S Oregon			0
674	S Utah
675	St Cloud St			0
676	St Cloud St		3	0	2	1	0	2	3	0.2	3	4	2	1.8	2	3.3	1.8	2.5	2.3	0.15	Colo	2005	20	2	1								4
677	StMarys MD			0
678	StMarys MD			0
679	Stanford			0
680	Stanford			1
681	Stanford			0
682	Stanford			1
683	Stanford			0
684	Stanford			0
685	SUNYC Brockport			0
686	SUNY Buffalo			1
687	SUNY Buffalo			0
688	SUNY Buffalo			0
689	SUNY Buffalo			1
690	SUNY Buffalo			0
691	SUNY Buffalo			1
692	Stony Brook			0
693	Stony Brook			0
694	Stony Brook			1
695	Stony Brook			1
696	Stony Brook			0
697	SUNY New Paltz
698	SUNY C Buff		2	0	0	0	0	0	0	0	1	1	1	1	1	1.5	1.2	1	1	0.08	Toronto	2004	20	1	1								2
699	SUNY C Buff		2	0	0	0	0	0	0	0	1	1	2	1	1	2.4	1.6	1	2	0.2	SUNY-Buff	2007	10	1	1
700	SUNY C Cortland			0
701	SUNY C Cortland			0
702	SUNY C Oswego
703	SUNY C Oswego
706	Sweet Briar		3	1	2	0	0	1	2	0	13	26	7	6	11	37.9	6.2	21.7	9.8	0.31	SUNY Bing	1981	40	1	1								9
705	Syracuse			1
706	Syracuse			1
707	Syracuse			0
708	Syracuse			1
709	Temple			0
711	Tenn			0
711	Tenn			0
712	Tenn		1	0	0	1	0	1	1	0.1	4	7	3	1.8	3	8	2.8	5.3	2.7	0.3	UNC	2005	20	3	3	43	3	3	67.5	3	4	78	4
713	Tenn			1
714	Tenn			1
715	Tenn Chatt			1
716	TX Arlington			0
717	TX Arlington			0
718	TX Arlington			1
719	Texas			0
720	Texas			1
721	Texas			0
722	Texas			0
723	Texas		3	0	1	5	1	3	7	0.1	26	44	16	9.9	20	208.4	14.4	31.3	19.9	0.63	Chi	1985	40	3	3	29	2	1	23.5	1	2	12	24
724	Texas			1
725	Texas			0
726	Texas			1
727	UTEP			1
728	TX San Antonio
729	TX San Antonio		2	0	1	3	0	2	4	0.1	4	9	4	1.1	3	17	4.1	7.8	3	0.17	SMU	2003	20	3	3
730	TX San Antonio			1
731	TX San Antonio		2	0	1	0	0	1	1	0	4	7	2	1.6	4	2.9	1.7	6.4	2.8	0.15	Arizona	1993	30	3	3
732	TX San Antonio			0
733	TAMU			0
734	TAMU			1
735	TAMU		2	0	2	1	0	2	3	0.1	5	10	3	4.2	5	9.4	3.1	8.5	4.5	0.33	Texas	2004	20	3	3	70	4	3	61.5	3	4	39	3
736	TAMU			0
737	TAMU		3	1	1	1	1	2	3	0.1	5	7	2	3.1	5	4.9	2.2	5	3.8	0.17	Penn	1989	30	3	3	70	4	3	61.5	3	4	39
378	TAMU			0
379	TAMU			0
470	TAMU			1
741	TAMU			0
742	TAMU			0
743	TAMU			1
744	TAMU			1
745	TCU
746	Tx St San Marco
747	Tx St San Marco
748	Tx St San Marco
749	Tx St San Marco
750	Tx St San Marco
751	Tx St San Marco
752	TX Tech			0
753	TX Tech			0
754	Toledo			0
755	Towson			1
756	Towson			0
757	Trinity TX			0
758	Truman St			0
759	Tulane		2	0	6	0	0	5	6	0.4	9	18	6	4.5	7	43	6.6	14.4	7	0.58	Iowa	2006	20	3	3	71	4	3	62	3	4
760	Tulane			0
761	Tulane			0
762	Tulane			0
763	Tulsa			0
764	Tulsa			0
765	Tulsa			0
766	Tulsa			0
767	Tulsa			1
768	Utah			1
769	Utah			0
770	Utah			1
771	Utah			0
772	Utah St		1	0	11	0	1	9	12	0.5	12	21	8	4.1	9	92.9	9.6	23.9	6.2	0.6	Utah	2006	20	2	1							128	11
773	Utah St			0
774	Utah St			1
775	Utica
776	Vanderbilt			1
777	Vanderbilt			0
778	Vanderbilt			0
779	Vanderbilt			1
780	Vanderbilt		2	0	0	0	0	0	0	0	17	33	9	8.8	13	83.7	9.2	28.2	13.3	0.57	Chi	1994	30	3	3							37	11
781	Vanderbilt			0
782	Vassar			0
783	Vermont		2	0	4	0	0	4	4	0.2	6	11	4	2.8	5	13.9	3.7	8.2	4.8	0.26	Pitt	2000	20	1	1							157	3
784	Vermont			0
785	Virginia			1
786	Virginia			1
787	Virginia		3	1	5	1	0	6	6	0.2	19	40	10	12.9	16	89	9.4	34.2	15.3	0.39	Mich	1977	40	3	3	33	2	1	37.5	1	2	42	4
788	Virginia			1
789	VA Comm.
790	Wake Forest			0
791	Wake Forest			0
792	Washburn
793	U Wash			0
794	U Wash		1	0	3	0	0	3	3	0.3	5	7	4	1.3	3	14.5	3.8	4.7	1.9	0.38	UCB	2011	10	3	3	38	2	1	30	1	2	14
795	U Wash		3	1	3	0	0	2	3	0	43	84	22	22.8	35	736.9	27.2	66.6	35.5	0.73	Oregon	1973	40	3	3	38	2	1	30	1	2	14	31
796	U Wash			0
797	U Wash		2	0	2	2	0	3	4	0.1	14	19	12	8.5	12	93.9	9.7	30	11.4	0.57	Oxford	1999	20	3	3	38	2	1	30	1	2	14	12
798	U Wash			0
799	U Wash			1
800	Wash St			1
801	Wash St			0
802	Wash St			0
803	Wash St			0
804	Wash St			0
805	Wash St		3	1	3	0	0	2	3	0.1	29	50	20	10.5	19	294.3	17.2	36.4	17.8	0.46	Florida	1978	40	3	3	53	3	3	60.5	3	3	105	25
806	Wash St			0
807	Wash St			0
808	Wash St			0
809	WSU Vanc
810	Wash U			0
811	Wash U			0
812	Wash U			0
813	Wash U			1
814	Wash U		1	0	5	1	0	4	6	0.4	8	16	10	1.9	7	89.7	9.5	19.9	2.7	0.7	Cambridge	2009	10	3	3	12	1	1	27	1	2	48	12
815	Wash U		3	1	4	0	0	4	4	0.1	23	42	14	8.7	17	182.4	13.5	72.9	35.4	0.49	UCB	1986	40	3	3	12	1	1	27	1	2	48
816	Wayne St			1
817	Wayne St			0
818	Wayne St		1	0	3	1	0	3	4	0.3	6	7	5	2.8	4	23.3	4.8	4	4.8	0.4	Brown	2008	10	3	3	48	3	3	64.5	3	4	96
819	Wesleyan			0
821	West Chester			0
821	W FL			0
822	W FL			0
823	W FL			0
824	W FL			0
825	W Georgia
826	W Georgia
827	W Virginia			0
828	W Kentucky				0	0	0	0	0	0	3	4	1	2.3	3	1.4	1.2	2.7	2.5	0.25	Ohio St	1997	20	1	1
829	W Kentucky
830	W Mich		3	1	4	4	1	6	9	0.2	14	22	6	7.3	11	39	6.2	14.6	11.5	0.39	UMass	1992	30	2	1
831	W Mich			1
832	W Wash			1
833	W Wash			0
834	Wichita St		3	1	4	4	0	1	2	0	8	14	3	5.4	7	11.4	3.4	9.6	7.6	0.18	UWM	1975	40	2	1
835	Wichita St			1
836	Wm&Mary		2	0	1	0	0	1	1	0.1	6	11	5	4	4	11.6	3.4	9.5	4.8	0.2	UVA	1999	20	3	3
387	Wm&Mary		1	0	6	3	0	6	9	0.4	12	18	10	4.5	8	73.3	8.6	11.7	8.7	0.57	UCB	2005	20	3	3								11
838	Wm&Mary			0
839	Wm&Mary			0
840	Wm&Mary			0
841	WmPaterson
842	WmPaterson			0
843	Williams			1
844	Winthrop
845	Wisc LaC
846	Wisc LaC		1		7	1	0	6	8	0.8	6	9	6	2.4	5	19.7	4.4	6.8	2.9	0.83	Wash U	2012	10	1	1								6
847	Wisc LaC
848	Wisc LaC		1		2	0	0	1	2	0.2	1	2	1	1	1	0.7	0.8	1.7	1	0.17	Mich	2014	10	1	1
849	Wisc Mad			1
850	Wisc Mad			0
851	Wisc Mad			1
852	Wisc Mad			0
853	Wisc Milwaukee			1
854	Wisc Milwaukee			0
855	Wisc Milwaukee			0
856	Wisc Milwaukee			0
857	UW Oshkosh			1
858	UW Parkside
859	Wooster			1
860	Wooster			0
861	Wright			0
862	Wyoming		3	0	4	1	0	2	5	0.1	19	55	13	9	17	202.1	14.2	50.4	16.4	0.5	Mich	1985	40	3	3							163	18
863	Wyoming			1
864	Wyoming			1
865	Wyoming			0
866	Wyoming		1	0	1	0	0	1	1	0.2	1	1	1	1	1	0.5	0.7	1.4	1	0.17	UCSB	2009	10	3	3							163	1
867	Wyoming			0
868	Yale			1
869	Yale			0
870	Yale			0
871	Yale			0
872	Yale		3	1	3	1	0	4	4	0.1	15	25	8	5.4	11	44.9	6.7	18.8	9.9	0.37	UBC			3	3	28	2	1	18	1	1	16
873	Youngstown			0
1professorial rank: 1=assistant prof.; 2=associate prof.; 3=professor
20=not at current affiliation in 1997; 1=at dcurrent affiliation in 1997
3precocity articles (number of articles published during precocity interval)
4precocity book chapters (number of book chapters published during precocity interval)
5precocity books (number of books published during precocity interval)
6cohorts defined by intervals of PhD year: 10=2007-2017; 20=1997-2006; 30=1987-1996; 40=<1987
7degree-program of affiliated university: 1=BA/BS; 2=MA; 3=PhD
8degree-program of affiliated university: 1=BA/BS and MA; 3=PhD
9NRC rank quartile: 1=1-25; 2=26-50; 3=51-75; 4=76+
10NRC rank half: 1=1-50; 3=51+
11midpoint of range of NRC regression-range rank
12midpoint of range of NRC regression-range rank half: 1=1-50; 3=51+
13midpoint of range of NRC regression-range rank quartile: 1=1-25; 2=26-50; 3=51-75; 4=76+
14h reported in researchgate.net, as accessed in Spring semester 2017.
